# Supplementary material for: Specific expression of MUC21 in micropapillary elements of lung adenocarcinomas – Implications for the progression of EGFR-mutated lung adenocarcinomas
Source: PLoS One. 2019 Apr 11;14(4):e0215237. doi: 10.1371/journal.pone.0215237 (PMC6459478; doi:10.1371/journal.pone.0215237)
Supplement: S1 Table — (XLSX) [file pone.0215237.s001.xlsx]

## Sheet: Sheet1
The minimal underlying data set from EGFR-mutated lung adenocarcinomas.
Case Number	LN metastasis	Pure lepidic	LEPL (%)	acinar (%)	pap (%)	mPAP (%)	sol (%)	MUC21P	MUC21C	MUC21D	Lymphatic invasion	Vascular invasion
1	Absent	70	0	0	30	0	0	low	low	low	Absent	Absent
2	Present	20	0	20	20	40	0	low	low	low	Present	Present
3	Absent	35	15	50	0	0	0	low	low	low	Absent	Absent
4	Absent	15	0	85	0	0	0	high	low	low	Present	Absent
5	Absent	48	12	20	20	0	0	high	low	low	Absent	Absent
6	Absent	85	0	15	0	0	0	low	low	low	Absent	Absent
7	Absent	85	15	0	0	0	0	high	high	low	Absent	Absent
8	Absent	35	35	0	20	5	5	low	high	low	Absent	Absent
9	Absent	36	4	60	0	0	0	low	low	low	Absent	Absent
10	Absent	21	9	55	5	5	5	high	high	low	Absent	Absent
11	Present	17	68	5	10	0	0	low	low	low	Absent	Present
12	Absent	7.5	7.5	30	50	5	0	high	low	low	Absent	Absent
13	Absent	30	20	45	0	5	0	low	low	low	Absent	Present
14	Present	15	35	40	0	10	0	high	low	high	Present	Absent
15	Absent	0	90	5	5	0	0	high	low	low	Absent	Absent
16	Absent	95	0	0	0	0	5	low	low	low	Absent	Absent
17	Absent	9	21	20	30	10	10	high	high	high	Absent	Absent
18	Absent	0	70	30	0	0	0	high	high	low	Absent	Absent
19	Absent	27	63	10	0	0	0	high	low	low	Absent	Absent
20	Absent	64	16	10	10	0	0	high	low	low	Present	Present
21	Absent	10	0	0	80	10	0	low	low	low	Absent	Present
22	Absent	0	85	15	0	0	0	low	low	low	Absent	Absent
23	Absent	47.5	47.5	0	5	0	0	high	high	low	Absent	Absent
24	Absent	100	0	0	0	0	0	low	low	low	Absent	Absent
25	Absent	50	0	30	10	10	0	high	low	low	Absent	Present
26	Absent	24	16	20	35	5	0	high	high	low	Present	Absent
27	Absent	0	20	70	0	10	0	high	high	low	Present	Present
28	Absent	0	75	20	5	0	0	high	high	low	Absent	Absent
29	Absent	100	0	0	0	0	0	low	low	low	Absent	Absent
30	Present	0	0	30	0	0	70	high	low	low	Present	Present
31	Present	30	30	30	5	5	0	high	high	low	Absent	Present
32	Absent	100	0	0	0	0	0	low	low	low	Absent	Absent
33	Absent	0	100	0	0	0	0	high	high	low	Absent	Absent
34	Absent	10.5	24.5	50	5	10	0	high	high	low	Present	Present
35	Absent	90	0	10	0	0	0	low	high	low	Absent	Absent
36	Absent	0	10	60	25	5	0	high	low	low	Absent	Present
37	Absent	14	56	20	5	5	0	high	high	low	Absent	Present
38	Absent	20	60	20	0	0	0	high	high	low	Absent	Absent
39	Absent	20	0	30	50	0	0	high	low	low	Present	Absent
40	Present	6	24	10	60	0	0	high	high	low	Present	Present
41	Absent	3	27	40	10	10	10	high	high	high	Present	Present
42	Present	10	0	60	0	30	0	high	low	high	Present	Present
43	Absent	50	0	30	0	10	10	low	low	low	Absent	Present
44	Absent	0	20	10	0	30	40	high	high	high	Absent	Present
45	Absent	60	0	0	0	40	0	high	high	high	Absent	Present
46	Absent	0	90	10	0	0	0	high	high	low	Absent	Present
47	Present	0	0	25	5	10	60	high	high	high	Present	Present
48	Absent	8	12	25	40	10	5	low	low	low	Absent	Present
49	Absent	60	0	0	30	10	0	low	low	low	Absent	Absent
50	Absent	60	0	35	0	5	0	low	low	low	Absent	Present
51	Absent	10	0	30	40	0	20	low	low	low	Absent	Absent
52	Present	4	16	80	0	0	0	low	low	low	Absent	Absent
53	Absent	85	0	15	0	0	0	low	low	low	Absent	Absent
54	Absent	95	0	5	0	0	0	high	high	high	Absent	Absent
55	Absent	0	100	0	0	0	0	low	low	low	Absent	Absent
56	Absent	70	0	15	10	5	0	low	low	high	Absent	Absent
57	Absent	63	27	5	0	5	0	high	low	low	Absent	Absent
58	Absent	70	0	0	30	0	0	low	low	low	Absent	Absent
59	Absent	0	10	10	0	80	0	high	low	high	Present	Present
60	Absent	0	30	40	20	0	10	high	low	high	Absent	Absent
61	Absent	95	0	5	0	0	0	high	high	high	Absent	Present
62	Absent	6	14	30	40	10	0	high	low	high	Present	Absent
63	Absent	4.5	10.5	70	0	10	5	high	low	low	Absent	Present
64	Absent	6	34	10	50	0	0	high	high	low	Present	Absent
65	Present	24	56	20	0	0	0	low	low	low	Absent	Absent
66	Absent	0	20	60	20	0	0	high	low	low	Absent	Absent
67	Absent	5	45	15	35	0	0	high	low	low	Absent	Absent
68	Absent	45	45	10	0	0	0	high	high	low	Absent	Absent
69	Present	0	5	75	10	10	0	high	low	high	Absent	Absent
70	Present	5	0	40	0	10	45	high	low	low	Present	Absent
71	Absent	0	20	60	25	5	0	high	high	high	Absent	Absent
72	Absent	100	0	0	0	0	0	low	low	low	Absent	Absent
73	Absent	95	0	0	0	0	5	low	low	low	Absent	Absent
74	Absent	20	60	10	5	5	0	high	low	low	Absent	Absent
75	Absent	20	0	75	0	5	0	low	low	low	Absent	Absent
76	Present	0	5	10	60	25	0	high	high	high	Absent	Absent
77	Absent	45	0	5	50	0	0	high	low	low	Absent	Absent
78	Absent	17.5	52.5	30	0	0	0	high	high	high	Present	Absent
79	Absent	10	10	65	0	5	10	high	low	high	Present	Absent
80	Present	30	30	25	0	15	0	high	high	high	Present	Absent
81	Absent	0	90	10	0	0	0	high	low	low	Absent	Absent
82	Absent	0	50	35	5	5	5	high	high	low	Absent	Present
83	Present	0	35	40	25	0	0	low	low	low	Absent	Present
84	Absent	0	30	20	30	20	0	high	high	low	Absent	Absent
85	Absent	95	0	5	0	0	0	high	low	high	Absent	Absent
86	Absent	42.5	42.5	15	0	0	0	high	low	low	Absent	Absent
87	Absent	95	0	5	0	0	0	low	low	low	Absent	Absent
88	Present	40	0	30	20	0	10	high	low	low	Absent	Absent
89	Present	66.5	28.5	5	0	0	0	high	high	high	Absent	Absent
90	Absent	10	0	60	20	0	10	low	low	low	Absent	Present
91	Absent	100	0	0	0	0	0	low	low	low	Absent	Absent
92	Absent	90	0	10	0	0	0	high	high	high	Absent	Absent
93	Absent	12	18	10	50	10	0	high	high	high	Present	Present
94	Absent	45	45	10	0	0	0	high	low	low	Absent	Absent
95	Present	12	28	40	20	0	0	high	high	high	Absent	Present
96	Absent	10	0	60	0	0	30	low	low	low	Absent	Absent
97	Absent	2	8	40	25	5	20	high	high	high	Absent	Absent
98	Absent	50	0	40	0	10	0	low	low	low	Absent	Absent
99	Absent	5	45	10	20	20	0	high	high	low	Absent	Absent
100	Absent	75	0	20	5	0	0	low	high	low	Absent	Absent
101	Absent	9	21	10	40	20	0	high	high	high	Absent	Absent
102	Present	0	50	30	10	5	5	high	high	high	Present	Absent
103	Present	0	10	10	60	20	0	high	high	high	Present	Present
104	Absent	0	30	60	0	5	5	high	low	low	Absent	Present
105	Absent	5	95	0	0	0	0	high	high	low	Absent	Absent
106	Absent	90	0	10	0	0	0	low	low	low	Absent	Absent
107	Absent	0	5	60	30	5	0	high	low	low	Absent	Absent
108	Absent	4.5	85.5	5	0	5	0	high	low	high	Absent	Absent
109	Absent	40	40	20	0	0	0	high	high	low	Absent	Absent
110	Absent	0	100	0	0	0	0	high	low	low	Absent	Absent
111	Absent	42.5	42.5	0	15	0	0	high	high	low	Absent	Absent
112	Absent	12.5	12.5	70	0	5	0	high	high	low	Absent	Present
113	Absent	80	20	0	0	0	0	high	low	low	Absent	Absent
114	Absent	7	28	60	0	5	0	high	high	low	Absent	Present
115	Present	0	25	45	0	30	0	high	low	low	Absent	Present
116	Absent	25	25	40	10	0	0	high	low	low	Absent	Present
High expressor was defined as tumor with a score more than or equal to 10 (MUC21P), 70 (MUC21C), 5 (MUC21D); Low expressor was defined as tumor with a score less than 10 (MUC21P), 70 (MUC21C), 5 (MUC21D);
Abbreviations, LN; Lymph node, LEPL; lepidic element with low papillary structure, ACI, acinar; PAP, papillary; mPAP, micropapillary; SOL, solid
